# Supplementary material for: TR3 Enhances AR Variant Production and Transactivation, Promoting Androgen Independence of Prostate Cancer Cells
Source: Cancers (Basel). 2022 Apr 10;14(8):1911. doi: 10.3390/cancers14081911 (PMC9031921; doi:10.3390/cancers14081911)
Supplement: Supplementary file 1 [file cancers-14-01911-s001.zip]

Archive with 2 entries (2 files):
- cancers-1582727-supplementary.pdf
- cancers-1582727-Supporting Information Figure S7.pptx
